# Supplementary material for: Ni Supported on Hollow CeO2 Microspheres with Controllable Shell Thickness for Catalytic Dry Reforming of Methane
Source: Nanomaterials (Basel). 2026 Jul 15;16(14):868. doi: 10.3390/nano16140868 (PMC13415152; doi:10.3390/nano16140868)
Supplement: Supplementary file 1 [file nanomaterials-16-00868-s001.zip]

Archive with 1 entries (1 files):
- nanomaterials-4421943-supplementary.pdf
